# Supplementary material for: Role of MalQ Enzyme in a Reconstructed Maltose/Maltodextrin Pathway in Actinoplanes sp. SE50/110
Source: Microorganisms. 2024 Jun 18;12(6):1221. doi: 10.3390/microorganisms12061221 (PMC11205506; doi:10.3390/microorganisms12061221)
Supplement: Supplementary file 1 [file microorganisms-12-01221-s001.zip]

Archive with 1 entries (1 files):
- microorganisms-3056185-supplementary.pdf
